# Supplementary material for: Bis(diethyl­enetriamine)­cobalt(III) hexa­chloridoindate(III)
Source: Acta Crystallogr Sect E Struct Rep Online. 2011 May 7;67(Pt 6):m731. doi: 10.1107/S1600536811016758 (PMC3120378; doi:10.1107/S1600536811016758)
Supplement: Supplementary file 1 [file e-67-0m731-sup1.cif]

##############################################################################
#                                                                            #
# This CIF contains the data in a paper accepted for publication in          #
# Acta Crystallographica Section E. It conforms to the requirements of       #
# Notes for Authors for Acta Crystallographica Section E, and has been       #
# peer reviewed under the auspices of the IUCr Commission on Journals.       #
#                                                                            #
# Full details of the Crystallographic Information File format               #
# are given in the paper "The Crystallographic Information File (CIF):       #
# a New Standard Archive File for Crystallography" by S. R. Hall, F. H.      #
# Allen and I. D. Brown [Acta Cryst. (1991), A47, 655-685].                  #
#                                                                            #
# The current version of the core CIF dictionary is obtainable from          #
# ftp://ftp.iucr.org/pub/cif_core.dic.                                       #
#                                                                            #
# Software is freely available for graphical display of the structure(s)     #
# in this CIF. For information consult the CIF software page                 #
# http://www.iucr.org/resources/cif/software.                                #
#                                                                            #
# This file may be used for bona fide research purposes within the           #
# scientific community so long as proper attribution is given to the journal # 
# article from which it was obtained.                                        #
#                                                                            #
##############################################################################
data_I
_audit_creation_method     SHELXL-97
_chemical_name_systematic
;
Bis(diethylenetriamine)cobalt(III) hexachloridoindate(III)
;
_chemical_name_common     ?
_chemical_formula_moiety     '[C8 H26 Co N6] 3+, [In Cl6] 3-'
_chemical_formula_sum     'C8 H26 Cl6 Co In N6'
_chemical_formula_iupac     '[Co (C4 H13 N3)2] [In Cl6]'
_chemical_formula_weight     592.80
_chemical_melting_point     ?
_symmetry_cell_setting     orthorhombic
_symmetry_space_group_name_H-M     'C c c m'
_symmetry_space_group_name_Hall     '-C 2 2c'
loop_
    _symmetry_equiv_pos_as_xyz
    'x, y, z'
    '-x, -y, z'
    '-x, y, -z+1/2'
    'x, -y, -z+1/2'
    'x+1/2, y+1/2, z'
    '-x+1/2, -y+1/2, z'
    '-x+1/2, y+1/2, -z+1/2'
    'x+1/2, -y+1/2, -z+1/2'
    '-x, -y, -z'
    'x, y, -z'
    'x, -y, z-1/2'
    '-x, y, z-1/2'
    '-x+1/2, -y+1/2, -z'
    'x+1/2, y+1/2, -z'
    'x+1/2, -y+1/2, z-1/2'
    '-x+1/2, y+1/2, z-1/2'
_cell_length_a     10.8925(5)
_cell_length_b     14.7291(7)
_cell_length_c     12.2205(6)
_cell_angle_alpha     90.00
_cell_angle_beta     90.00
_cell_angle_gamma     90.00
_cell_volume     1960.62(16)
_cell_formula_units_Z     4
_cell_measurement_reflns_used     ?
_cell_measurement_theta_min     2.33
_cell_measurement_theta_max     28.29
_cell_measurement_temperature     296(2)
_exptl_crystal_description     'block'
_exptl_crystal_colour     'yellow'
_exptl_crystal_size_max     0.2
_exptl_crystal_size_mid     0.18
_exptl_crystal_size_min     0.15
_exptl_crystal_density_diffrn     2.008
_exptl_crystal_density_meas     ?
_exptl_crystal_density_method     'not measured'
_exptl_crystal_F_000     1176
_exptl_absorpt_coefficient_mu     2.843
_exptl_absorpt_correction_type     multi-scan
_exptl_absorpt_process_details     '(SADABS; Bruker, 2002)'
_exptl_absorpt_correction_T_min     0.572
_exptl_absorpt_correction_T_max     0.653
_exptl_special_details
;
;
_diffrn_ambient_temperature     296(2)
_diffrn_radiation_type     MoK\a
_diffrn_radiation_wavelength     0.71073
_diffrn_radiation_source     'fine-focus sealed tube'
_diffrn_radiation_monochromator     graphite
_diffrn_measurement_device_type     'Bruker SMART APEX CCD area-detector'
_diffrn_measurement_method     '\f and \w'
_diffrn_detector_area_resol_mean     5.00cm
_diffrn_reflns_number     6910
_diffrn_reflns_av_R_equivalents     0.0209
_diffrn_reflns_av_sigmaI/netI     0.0151
_diffrn_reflns_theta_min     2.33
_diffrn_reflns_theta_max     28.29
_diffrn_reflns_theta_full     28.29
_diffrn_measured_fraction_theta_max     0.999
_diffrn_measured_fraction_theta_full     0.999
_diffrn_reflns_limit_h_min     -14
_diffrn_reflns_limit_h_max     11
_diffrn_reflns_limit_k_min     -19
_diffrn_reflns_limit_k_max     18
_diffrn_reflns_limit_l_min     -12
_diffrn_reflns_limit_l_max     16
_diffrn_standards_number     ?
_diffrn_standards_interval_count     ?
_diffrn_standards_interval_time     ?
_diffrn_standards_decay_%     0
_refine_special_details
;
Refinement of <i>F</i>^2^ against ALL reflections. The weighted <i>R</i>-factor
<i>wR</i> and goodness of fit <i>S</i> are based on <i>F</i>^2^, conventional
<i>R</i>-factors <i>R</i> are based on <i>F</i>, with <i>F</i> set to zero for
negative <i>F</i>^2^. The threshold expression of <i>F</i>^2^ >
\s(<i>F</i>^2^) is used only for calculating <i>R</i>-factors(gt) <i>etc</i>.
and is not relevant to the choice of reflections for refinement.
<i>R</i>-factors based on <i>F</i>^2^ are statistically about twice as large
as those based on <i>F</i>, and <i>R</i>- factors based on ALL data will be
even larger.
;
_reflns_number_total     1282
_reflns_number_gt     1139
_reflns_threshold_expression     I>2\s(I)
_refine_ls_structure_factor_coef     Fsqd
_refine_ls_matrix_type     full
_refine_ls_R_factor_all     0.0214
_refine_ls_R_factor_gt     0.0183
_refine_ls_wR_factor_gt     0.0442
_refine_ls_wR_factor_ref     0.0457
_refine_ls_goodness_of_fit_ref     1.059
_refine_ls_restrained_S_all     1.059
_refine_ls_number_reflns     1282
_refine_ls_number_parameters     57
_refine_ls_number_restraints     0
_refine_ls_hydrogen_treatment     constr
_refine_ls_weighting_scheme     calc
_refine_ls_weighting_details
         'calc w=1/[\s^2^(Fo^2^)+(0.0179P)^2^+3.2797P] where P=(Fo^2^+2Fc^2^)/3'
_atom_sites_solution_hydrogens     geom
_atom_sites_solution_primary     direct
_atom_sites_solution_secondary     difmap
_refine_ls_shift/su_max     0.000
_refine_ls_shift/su_mean     0.000
_refine_diff_density_max     0.338
_refine_diff_density_min     -0.372
_refine_ls_extinction_method     none
_refine_ls_extinction_coef     ?
loop_
    _atom_type_symbol
    _atom_type_description
    _atom_type_scat_dispersion_real
    _atom_type_scat_dispersion_imag
    _atom_type_scat_source
    'C' 'C' 0.0033 0.0016
                         'International Tables Vol C Tables 4.2.6.8 and 6.1.1.4'
    'H' 'H' 0.0000 0.0000
                         'International Tables Vol C Tables 4.2.6.8 and 6.1.1.4'
    'N' 'N' 0.0061 0.0033
                         'International Tables Vol C Tables 4.2.6.8 and 6.1.1.4'
    'Cl' 'Cl' 0.1484 0.1585
                         'International Tables Vol C Tables 4.2.6.8 and 6.1.1.4'
    'Co' 'Co' 0.3494 0.9721
                         'International Tables Vol C Tables 4.2.6.8 and 6.1.1.4'
    'In' 'In' -0.7276 1.3100
                         'International Tables Vol C Tables 4.2.6.8 and 6.1.1.4'
_computing_data_collection     'APEX2 (Bruker, 2002)'
_computing_cell_refinement     'SAINT (Bruker, 2002)'
_computing_data_reduction     'SAINT (Bruker, 2002)'
_computing_structure_solution     'SHELXS97 (Sheldrick, 2008)'
_computing_structure_refinement     'SHELXL97 (Sheldrick, 2008)'
_computing_molecular_graphics     'SHELXTL (Sheldrick, 2008)'
_computing_publication_material     'SHELXTL (Sheldrick, 2008)'
loop_
    _atom_site_type_symbol
    _atom_site_label
    _atom_site_fract_x
    _atom_site_fract_y
    _atom_site_fract_z
    _atom_site_U_iso_or_equiv
    _atom_site_adp_type
    _atom_site_calc_flag
    _atom_site_refinement_flags
    _atom_site_occupancy
    _atom_site_symmetry_multiplicity
    _atom_site_disorder_assembly
    _atom_site_disorder_group
    In In1 -0.2500 -0.2500 0.0000 0.02018(8) Uani d S 1 4 . .
    Co Co1 -0.2500 0.2500 0.0000 0.01769(10) Uani d S 1 4 . .
    Cl Cl1 -0.38483(5) -0.31981(4) 0.14285(4) 0.03547(12) Uani d . 1 1 . .
    Cl Cl2 -0.38713(6) -0.11293(4) 0.0000 0.03569(17) Uani d S 1 2 . .
    N N1 -0.35382(15) 0.19629(10) 0.11486(13) 0.0265(3) Uani d . 1 1 . .
    H H1A -0.3447 0.2282 0.1772 0.080 Uiso calc . 1 1 . .
    H H1B -0.4331 0.1999 0.0945 0.080 Uiso calc . 1 1 . .
    N N2 -0.1606(2) 0.13392(14) 0.0000 0.0228(4) Uani d S 1 2 . .
    H H2 -0.0789 0.1466 0.0000 0.080 Uiso calc S 1 2 . .
    C C1 -0.18921(19) 0.08352(13) 0.10310(16) 0.0289(4) Uani d . 1 1 . .
    H H1C -0.1353 0.1041 0.1612 0.080 Uiso calc . 1 1 . .
    H H1D -0.1753 0.0191 0.0921 0.080 Uiso calc . 1 1 . .
    C C2 -0.32142(19) 0.09943(13) 0.13544(17) 0.0295(4) Uani d . 1 1 . .
    H H2A -0.3748 0.0601 0.0931 0.080 Uiso calc . 1 1 . .
    H H2B -0.3326 0.0853 0.2123 0.080 Uiso calc . 1 1 . .
loop_
    _atom_site_aniso_label
    _atom_site_aniso_U_11
    _atom_site_aniso_U_22
    _atom_site_aniso_U_33
    _atom_site_aniso_U_12
    _atom_site_aniso_U_13
    _atom_site_aniso_U_23
    In1 0.01848(12) 0.02348(13) 0.01860(12) 0.00027(9) 0.000 0.000
    Co1 0.0176(2) 0.0165(2) 0.0190(2) -0.00096(17) 0.000 0.000
    Cl1 0.0303(2) 0.0454(3) 0.0307(2) -0.0003(2) 0.0080(2) 0.0119(2)
    Cl2 0.0245(3) 0.0231(3) 0.0595(5) 0.0016(2) 0.000 0.000
    N1 0.0266(8) 0.0242(7) 0.0286(8) -0.0011(6) 0.0058(6) 0.0023(6)
    N2 0.0220(10) 0.0210(10) 0.0255(11) 0.0000(8) 0.000 0.000
    C1 0.0342(10) 0.0247(9) 0.0277(9) 0.0031(8) -0.0027(8) 0.0049(7)
    C2 0.0352(11) 0.0234(9) 0.0298(10) -0.0029(8) 0.0031(8) 0.0056(7)
_geom_special_details
;
All e.s.d.'s (except the e.s.d. in the dihedral angle between two l.s. planes)
are estimated using the full covariance matrix. The cell e.s.d.'s are taken
into account individually in the estimation of e.s.d.'s in distances, angles
and torsion angles; correlations between e.s.d.'s in cell parameters are only
used when they are defined by crystal symmetry. An approximate (isotropic)
treatment of cell e.s.d.'s is used for estimating e.s.d.'s involving l.s.
planes.
;
loop_
    _geom_bond_atom_site_label_1
    _geom_bond_atom_site_label_2
    _geom_bond_site_symmetry_2
    _geom_bond_distance
    _geom_bond_publ_flag
    In1 Cl1 10 2.5024(5) ?
    In1 Cl1 6_445 2.5024(5) ?
    In1 Cl1 . 2.5024(5) ?
    In1 Cl1 13_445 2.5024(5) ?
    In1 Cl2 13_445 2.5114(7) ?
    In1 Cl2 . 2.5114(7) ?
    Co1 N2 . 1.967(2) ?
    Co1 N2 13_455 1.967(2) ?
    Co1 N1 10 1.9684(15) ?
    Co1 N1 6_455 1.9684(15) ?
    Co1 N1 13_455 1.9684(15) ?
    Co1 N1 . 1.9684(15) ?
    N1 C2 . 1.491(2) ?
    N1 H1A . 0.9000 ?
    N1 H1B . 0.9000 ?
    N2 C1 10 1.495(2) ?
    N2 C1 . 1.495(2) ?
    N2 H2 . 0.9100 ?
    C1 C2 . 1.512(3) ?
    C1 H1C . 0.9700 ?
    C1 H1D . 0.9700 ?
    C2 H2A . 0.9700 ?
    C2 H2B . 0.9700 ?
loop_
    _geom_angle_atom_site_label_1
    _geom_angle_atom_site_label_2
    _geom_angle_atom_site_label_3
    _geom_angle_site_symmetry_1
    _geom_angle_site_symmetry_3
    _geom_angle
    _geom_angle_publ_flag
    Cl1 In1 Cl1 10 6_445 180.0 ?
    Cl1 In1 Cl1 10 . 88.48(3) ?
    Cl1 In1 Cl1 6_445 . 91.52(3) ?
    Cl1 In1 Cl1 10 13_445 91.52(3) ?
    Cl1 In1 Cl1 6_445 13_445 88.48(3) ?
    Cl1 In1 Cl1 . 13_445 180.0 ?
    Cl1 In1 Cl2 10 13_445 91.076(16) ?
    Cl1 In1 Cl2 6_445 13_445 88.924(17) ?
    Cl1 In1 Cl2 . 13_445 91.076(16) ?
    Cl1 In1 Cl2 13_445 13_445 88.924(17) ?
    Cl1 In1 Cl2 10 . 88.924(17) ?
    Cl1 In1 Cl2 6_445 . 91.076(16) ?
    Cl1 In1 Cl2 . . 88.924(17) ?
    Cl1 In1 Cl2 13_445 . 91.076(16) ?
    Cl2 In1 Cl2 13_445 . 180.0 ?
    N2 Co1 N2 . 13_455 180.0 ?
    N2 Co1 N1 . 10 86.27(6) ?
    N2 Co1 N1 13_455 10 93.73(6) ?
    N2 Co1 N1 . 6_455 93.73(6) ?
    N2 Co1 N1 13_455 6_455 86.27(6) ?
    N1 Co1 N1 10 6_455 180.00(10) ?
    N2 Co1 N1 . 13_455 93.73(6) ?
    N2 Co1 N1 13_455 13_455 86.27(6) ?
    N1 Co1 N1 10 13_455 89.03(10) ?
    N1 Co1 N1 6_455 13_455 90.97(10) ?
    N2 Co1 N1 . . 86.27(6) ?
    N2 Co1 N1 13_455 . 93.73(6) ?
    N1 Co1 N1 10 . 90.97(10) ?
    N1 Co1 N1 6_455 . 89.03(10) ?
    N1 Co1 N1 13_455 . 180.00(8) ?
    C2 N1 Co1 . . 111.65(12) ?
    C2 N1 H1A . . 109.3 ?
    Co1 N1 H1A . . 109.3 ?
    C2 N1 H1B . . 109.3 ?
    Co1 N1 H1B . . 109.3 ?
    H1A N1 H1B . . 108.0 ?
    C1 N2 C1 10 . 114.8(2) ?
    C1 N2 Co1 10 . 109.18(12) ?
    C1 N2 Co1 . . 109.18(12) ?
    C1 N2 H2 10 . 107.8 ?
    C1 N2 H2 . . 107.8 ?
    Co1 N2 H2 . . 107.8 ?
    N2 C1 C2 . . 109.98(16) ?
    N2 C1 H1C . . 109.7 ?
    C2 C1 H1C . . 109.7 ?
    N2 C1 H1D . . 109.7 ?
    C2 C1 H1D . . 109.7 ?
    H1C C1 H1D . . 108.2 ?
    N1 C2 C1 . . 109.24(15) ?
    N1 C2 H2A . . 109.8 ?
    C1 C2 H2A . . 109.8 ?
    N1 C2 H2B . . 109.8 ?
    C1 C2 H2B . . 109.8 ?
    H2A C2 H2B . . 108.3 ?
loop_
    _geom_hbond_atom_site_label_D
    _geom_hbond_atom_site_label_H
    _geom_hbond_atom_site_label_A
    _geom_hbond_site_symmetry_A
    _geom_hbond_distance_DH
    _geom_hbond_distance_HA
    _geom_hbond_distance_DA
    _geom_hbond_angle_DHA
    N1 H1A Cl1 4 0.90 2.62 3.4915(17) 164
    N1 H1B Cl2 9_455 0.90 2.61 3.3823(18) 144
    N1 H1B Cl1 2_455 0.90 2.72 3.3957(17) 133
    N2 H2 Cl1 5 0.91 2.79 3.5407(19) 141
    N2 H2 Cl1 14 0.91 2.79 3.5407(19) 141
data_global
_journal_date_recd_electronic     2011-04-26
_journal_date_accepted     2011-05-03
_journal_name_full     'Acta Crystallographica, Section E'
_journal_year     2011
_journal_volume     67
_journal_issue      6
_journal_page_first     m731
_journal_page_last     m731
_journal_paper_category     QM
_journal_coeditor_code     VM2092
_publ_contact_author_name     'Zelin Chen'
_publ_contact_author_address
;
Department of Materials and Chemical Engineering, Ministry of Education Key
Laboratory of Application Technology of Hainan Superior Resources Chemical
Materials, Hainan University, Haikou 570228, Hainan Province, China
;
_publ_contact_author_email     czl69995@163.com
_publ_contact_author_fax     '+86-898-66290328'
_publ_contact_author_phone     '+86-898-66290328'
_publ_section_title
;
Bis(diethylenetriamine)cobalt(III) hexachloridoindate(III)
;
loop_
    _publ_author_name
    _publ_author_footnote
    _publ_author_address
    'Wu, Qihui' .
;
Department of Materials and Chemical Engineering
Ministry of Education Key Laboratory of Application Technology of Hainan
Superior Resources Chemical Materials
Hainan University
Haikou 570228
Hainan Province
People's Republic of China
;
    'Chen, Shangwen' .
;
Department of Materials and Chemical Engineering
Ministry of Education Key Laboratory of Application Technology of Hainan
Superior Resources Chemical Materials
Hainan University
Haikou 570228
Hainan Province
People's Republic of China
;
    'Zhang, Cailing' .
;
Department of Materials and Chemical Engineering
Ministry of Education Key Laboratory of Application Technology of Hainan
Superior Resources Chemical Materials
Hainan University
Haikou 570228
Hainan Province
People's Republic of China
;
    'Zhi, Xia' .
;
Department of Materials and Chemical Engineering
Ministry of Education Key Laboratory of Application Technology of Hainan
Superior Resources Chemical Materials
Hainan University
Haikou 570228
Hainan Province
People's Republic of China
;
    'Chen, Zelin' .
;
Department of Materials and Chemical Engineering
Ministry of Education Key Laboratory of Application Technology of Hainan
Superior Resources Chemical Materials
Hainan University
Haikou 570228
Hainan Province
People's Republic of China
;
