# Supplementary material for: Bis(diethyl­enetriamine)­cobalt(III) hexa­chloridoindate(III)
Source: Acta Crystallogr Sect E Struct Rep Online. 2011 May 7;67(Pt 6):m731. doi: 10.1107/S1600536811016758 (PMC3120378; doi:10.1107/S1600536811016758)
Supplement: Supplementary file 2 [file e-67-0m731-Isup2.hkl]

# 
# h,k,l, Fc-squared, Fo-squared, sigma(Fo-squared) and status flag 
# 
data_I
_shelx_title ' 1 in Cccm' 
_shelx_refln_list_code          4 
_shelx_F_calc_maximum      441.12 
_exptl_crystal_F_000      1176.00 
_reflns_d_resolution_high  0.7499 
 
loop_ 
 _symmetry_equiv_pos_as_xyz 
 'x, y, z' 
 '-x, -y, z' 
 '-x, y, -z+1/2' 
 'x, -y, -z+1/2' 
 'x+1/2, y+1/2, z' 
 '-x+1/2, -y+1/2, z' 
 '-x+1/2, y+1/2, -z+1/2' 
 'x+1/2, -y+1/2, -z+1/2' 
 '-x, -y, -z' 
 'x, y, -z' 
 'x, -y, z-1/2' 
 '-x, y, z-1/2' 
 '-x+1/2, -y+1/2, -z' 
 'x+1/2, y+1/2, -z' 
 'x+1/2, -y+1/2, z-1/2' 
 '-x+1/2, y+1/2, z-1/2' 
 
_cell_length_a    10.8925 
_cell_length_b    14.7291 
_cell_length_c    12.2205 
_cell_angle_alpha  90.000 
_cell_angle_beta   90.000 
_cell_angle_gamma  90.000 
 
_shelx_F_squared_multiplier     1.000 
 
loop_ 
 _refln_index_h 
 _refln_index_k 
 _refln_index_l 
 _refln_F_squared_calc 
 _refln_F_squared_meas 
 _refln_F_squared_sigma 
 _refln_observed_status 
   2   0   0   157559.27   160234.14   1998.98 o 
   4   0   0    25737.98    29910.43    386.88 o 
   6   0   0    23247.18    22120.38    256.97 o 
   8   0   0    63087.20    62635.37    683.01 o 
  10   0   0     3681.71     4039.92    118.31 o 
  12   0   0     1933.11     2039.08    142.22 o 
  14   0   0    14280.50    15072.04    479.78 o 
   1   1   0        0.13       22.78      2.96 o 
   3   1   0      114.97      169.36      8.42 o 
   5   1   0      266.52      350.27     13.24 o 
   7   1   0       89.86      108.38     10.30 o 
   9   1   0        5.46       23.10     15.39 o 
  11   1   0        0.59      -16.98     31.47 o 
  13   1   0       10.18      -20.22     27.08 o 
   0   2   0   194588.23   166078.64   4840.37 o 
   2   2   0    47926.43    48984.30    443.42 o 
   4   2   0     8320.01     8569.65     88.38 o 
   6   2   0    44773.93    45826.71    359.40 o 
   8   2   0    50879.98    50731.19    442.99 o 
  10   2   0    13781.32    13903.22    183.40 o 
  12   2   0     4432.98     4417.33    166.37 o 
  14   2   0     4934.67     4954.46    176.89 o 
   1   3   0     5887.15     6223.28     79.69 o 
   3   3   0      771.36      813.93     18.83 o 
   5   3   0     8096.41     8393.71     83.91 o 
   7   3   0      111.98      143.10     14.29 o 
   9   3   0     3419.84     3710.87     63.68 o 
  11   3   0        0.20      -11.83     20.30 o 
  13   3   0      988.13      924.73     82.95 o 
   0   4   0       55.58       91.82     12.68 o 
   2   4   0    41118.60    40134.17    627.96 o 
   4   4   0   110603.36   107929.91    974.03 o 
   6   4   0    34685.21    35027.47    342.54 o 
   8   4   0    14026.51    14027.99    149.97 o 
  10   4   0    21809.08    21358.50    304.18 o 
  12   4   0     9481.95     9226.47    183.34 o 
  14   4   0      996.48      946.86     90.21 o 
   1   5   0    15535.31    15616.01    140.13 o 
   3   5   0     3168.12     3254.35     62.33 o 
   5   5   0    20368.51    19422.46    176.16 o 
   7   5   0      137.23      147.52     14.71 o 
   9   5   0    11158.25    11369.44    154.72 o 
  11   5   0      122.53       97.41     29.98 o 
  13   5   0     4098.01     4193.87    148.03 o 
   0   6   0    33822.50    34502.33    620.29 o 
   2   6   0    77072.84    74342.95    605.35 o 
   4   6   0    79751.24    76409.23    702.83 o 
   6   6   0    13255.65    13162.60    138.34 o 
   8   6   0     2378.58     2548.42     60.60 o 
  10   6   0     9892.22     9884.50    179.33 o 
  12   6   0    10403.43    10077.93    196.09 o 
   1   7   0      477.13      690.84     19.71 o 
   3   7   0     1044.02     1372.61     33.42 o 
   5   7   0       45.00       26.27     16.08 o 
   7   7   0     1170.21     1102.84     30.99 o 
   9   7   0     1007.86      932.73     42.23 o 
  11   7   0      156.68      167.45     33.98 o 
  13   7   0      577.69      741.78     63.78 o 
   0   8   0    10078.51     9835.62    165.99 o 
   2   8   0    33452.36    32944.79    287.02 o 
   4   8   0    52221.38    50350.51    551.78 o 
   6   8   0    18509.82    18038.61    215.06 o 
   8   8   0     6343.09     6351.66    106.21 o 
  10   8   0     9935.96     9902.85    151.95 o 
  12   8   0     9281.35     9481.89    191.36 o 
   1   9   0    13557.59    12694.99    145.93 o 
   3   9   0     8008.99     7632.40     88.64 o 
   5   9   0     8178.70     7964.31    123.54 o 
   7   9   0      827.99      806.18     36.64 o 
   9   9   0     4519.64     4364.52     89.96 o 
  11   9   0       23.52       27.74     38.26 o 
   0  10   0      292.81      219.27     27.24 o 
   2  10   0    17387.51    16227.81    179.36 o 
   4  10   0    50974.14    48707.89    475.06 o 
   6  10   0    18332.98    17740.30    308.43 o 
   8  10   0     5714.09     5784.95    151.49 o 
  10  10   0    10135.46     9967.46    231.83 o 
  12  10   0     6582.87     6981.66    205.98 o 
   1  11   0     1668.07     1596.48     42.38 o 
   3  11   0      174.67      194.99     17.34 o 
   5  11   0     3561.18     3480.77     68.02 o 
   7  11   0       10.74       32.72     22.18 o 
   9  11   0     3281.95     3234.28     94.05 o 
  11  11   0        5.02      -34.89     34.89 o 
   0  12   0    19959.36    19676.94    310.15 o 
   2  12   0    19648.49    19682.49    219.40 o 
   4  12   0    16435.71    15878.45    220.65 o 
   6  12   0    10484.68    10191.59    171.33 o 
   8  12   0     5122.32     5095.17    119.00 o 
  10  12   0     2703.21     2764.51    128.98 o 
   1  13   0      842.62      771.61     36.26 o 
   3  13   0     1645.53     1389.38     61.83 o 
   5  13   0       34.09       34.80     17.52 o 
   7  13   0       63.21       51.72     38.55 o 
   9  13   0        1.27       13.92     43.69 o 
   0  14   0    37378.02    36505.51    530.66 o 
   2  14   0     8381.54     8196.41    120.37 o 
   4  14   0      391.19      403.82     35.64 o 
   6  14   0    12619.78    12282.99    254.13 o 
   8  14   0    15045.90    14906.02    300.02 o 
  10  14   0     1060.16     1084.82     91.67 o 
   1  15   0        0.06       -5.64     21.41 o 
   3  15   0       58.36       38.40     19.15 o 
   5  15   0      228.27      217.57     46.26 o 
   7  15   0       49.35      123.35     39.88 o 
   9  15   0       80.93      143.43     43.42 o 
   0  16   0    15116.57    14568.63    281.87 o 
   2  16   0     4979.19     5017.94    110.99 o 
   4  16   0     1198.16     1273.53     65.34 o 
   6  16   0     7528.41     7274.73    191.81 o 
   8  16   0     9724.79    10800.26    370.12 o 
   1  17   0       22.85       38.84     20.78 o 
   3  17   0       14.12        7.16     21.25 o 
   5  17   0       63.12       53.03     34.15 o 
   7  17   0       96.87       47.49     37.01 o 
   2  18   0     7087.99     6981.85    185.14 o 
   4  18   0     5758.29     6015.79    169.63 o 
   1  19   0     1290.21     1338.32     61.00 o 
   3  19   0     1523.34     1574.31     67.84 o 
   1   1   1     2906.08     3643.00     25.88 o 
   3   1   1     3398.23     3931.78     31.92 o 
   5   1   1     6358.25     6921.82     56.90 o 
   7   1   1    34023.21    35455.22    229.46 o 
   9   1   1     2000.89     2068.85     39.24 o 
  11   1   1     1675.48     1801.91     45.26 o 
  13   1   1      863.31      802.68     55.38 o 
   2   2   1        0.24       49.50      7.11 o 
   4   2   1      112.08      153.86      6.99 o 
   6   2   1      266.35      291.74     11.25 o 
   8   2   1      118.71      116.53     11.32 o 
  10   2   1       38.46       42.05     15.07 o 
  12   2   1      140.86      101.06     24.77 o 
  14   2   1        0.94      -23.80     25.15 o 
   1   3   1    18560.19    18703.19    124.91 o 
   3   3   1    21482.71    21412.63    136.58 o 
   5   3   1     2301.35     2268.43     25.80 o 
   7   3   1      565.51      503.69     14.39 o 
   9   3   1      111.57      145.79     14.65 o 
  11   3   1     2466.36     2435.14     58.93 o 
  13   3   1     1114.16     1047.49     54.76 o 
   2   4   1    41393.78    41640.60    270.38 o 
   4   4   1        4.86        5.84      4.21 o 
   6   4   1     8362.79     8254.25     64.36 o 
   8   4   1      618.04      566.56     19.32 o 
  10   4   1     2110.85     1906.47     50.45 o 
  12   4   1      509.39      548.55     37.42 o 
  14   4   1      412.31      332.22     42.66 o 
   1   5   1        1.53       20.80      4.36 o 
   3   5   1    15545.63    15650.91    108.39 o 
   5   5   1     4918.06     5253.47     44.27 o 
   7   5   1      151.43      171.30      9.99 o 
   9   5   1     1732.10     1721.57     33.02 o 
  11   5   1     5688.54     5754.54     94.04 o 
  13   5   1      502.39      410.76     35.58 o 
   2   6   1    32050.09    33206.06    190.54 o 
   4   6   1      167.19      189.40     13.71 o 
   6   6   1    10093.44    10332.63     72.83 o 
   8   6   1      135.12      174.82     17.32 o 
  10   6   1     1572.72     1627.52     42.20 o 
  12   6   1      219.14      204.76     27.87 o 
   1   7   1      584.38      558.23     12.93 o 
   3   7   1     1615.92     1617.41     23.35 o 
   5   7   1     3240.52     3405.64     38.79 o 
   7   7   1     3341.42     3330.19     46.16 o 
   9   7   1     2355.36     2327.47     43.58 o 
  11   7   1      915.89      865.85     42.30 o 
  13   7   1      211.72      162.58     28.20 o 
   2   8   1     1497.77     1262.34     22.57 o 
   4   8   1      692.10      735.48     25.62 o 
   6   8   1     1081.15     1060.90     25.20 o 
   8   8   1     1404.94     1390.72     44.46 o 
  10   8   1      799.65      799.63     34.71 o 
  12   8   1      594.42      596.27     44.02 o 
   1   9   1     4067.14     4300.86     43.47 o 
   3   9   1     5777.69     5759.45     50.26 o 
   5   9   1     1245.68     1364.60     25.72 o 
   7   9   1        8.44        7.37     11.60 o 
   9   9   1      349.99      364.73     24.37 o 
  11   9   1     1198.42     1216.67     65.35 o 
   2  10   1    10784.71    11101.04     91.62 o 
   4  10   1      645.20      674.22     29.95 o 
   6  10   1     6635.59     6662.40     90.16 o 
   8  10   1      430.71      444.63     28.49 o 
  10  10   1     1372.09     1468.19     48.13 o 
  12  10   1      310.21      303.98     43.11 o 
   1  11   1      728.15      807.50     22.59 o 
   3  11   1     3994.60     3959.05     49.42 o 
   5  11   1      803.27      777.19     22.28 o 
   7  11   1       34.93       24.80     14.51 o 
   9  11   1     1223.31     1249.97     43.60 o 
  11  11   1     2657.86     2832.09     88.75 o 
   2  12   1      956.52      841.87     24.45 o 
   4  12   1      599.36      484.41     25.97 o 
   6  12   1       10.64       -0.32     15.67 o 
   8  12   1      323.46      265.19     25.65 o 
  10  12   1       49.64       58.29     21.35 o 
   1  13   1     3034.48     2909.76     44.39 o 
   3  13   1      151.97      173.24     18.07 o 
   5  13   1       41.15       12.45     12.10 o 
   7  13   1     3633.37     3783.89     89.70 o 
   9  13   1     1631.00     1663.43     64.06 o 
   2  14   1       19.53       11.99     10.10 o 
   4  14   1      117.28      133.89     17.19 o 
   6  14   1       73.94       47.30     23.15 o 
   8  14   1       72.49       29.41     25.80 o 
  10  14   1        2.05        9.01     32.77 o 
   1  15   1     5516.45     5496.18     67.84 o 
   3  15   1      328.04      339.07     24.42 o 
   5  15   1        0.50      -12.56     13.98 o 
   7  15   1     3022.82     3138.42     85.50 o 
   9  15   1      147.52      154.92     30.71 o 
   2  16   1       28.76       37.53     13.61 o 
   4  16   1      329.70      317.00     24.47 o 
   6  16   1      444.13      459.81     41.07 o 
   8  16   1       49.38       50.88     27.18 o 
   1  17   1        9.05       12.32     12.41 o 
   3  17   1      793.71      796.96     36.82 o 
   5  17   1     1007.74     1048.44     56.76 o 
   7  17   1      171.97      160.79     30.25 o 
   2  18   1        0.25        0.23     22.61 o 
   4  18   1      151.86      192.22     27.24 o 
   1  19   1      343.37      383.08     31.70 o 
   3  19   1     1344.58     1388.32     45.99 o 
   0   0   2   178899.89   168734.56   2972.94 o 
   2   0   2    73277.87    73980.90    597.18 o 
   4   0   2    25188.30    25547.01    216.40 o 
   6   0   2    35012.50    35452.75    343.31 o 
   8   0   2    26934.70    27083.44    280.02 o 
  10   0   2    10491.74    10276.70    170.16 o 
  12   0   2     7479.83     7306.27    155.17 o 
  14   0   2     6552.17     6442.37    203.38 o 
   1   1   2     3043.56     3287.89     27.70 o 
   3   1   2        3.94       18.20      3.18 o 
   5   1   2     7778.06     8246.07     63.49 o 
   7   1   2      151.40      169.40     10.00 o 
   9   1   2     2823.92     2940.19     47.26 o 
  11   1   2       42.86       27.58     15.88 o 
  13   1   2      613.18      571.83     42.31 o 
   0   2   2    49639.22    49234.14    438.44 o 
   2   2   2    65058.47    67126.16    429.20 o 
   4   2   2    64264.45    65369.34    397.00 o 
   6   2   2    30081.98    30242.73    196.92 o 
   8   2   2    16512.85    16800.99    123.21 o 
  10   2   2    15812.06    15891.10    166.93 o 
  12   2   2     9574.31     9331.48    158.13 o 
  14   2   2     3474.13     3513.43    104.38 o 
   1   3   2     3689.80     3914.72     32.20 o 
   3   3   2      626.68      703.81     13.26 o 
   5   3   2     4597.79     4682.58     42.55 o 
   7   3   2      135.45      160.50     10.81 o 
   9   3   2     2338.51     2360.24     65.19 o 
  11   3   2       32.73        5.97     20.95 o 
  13   3   2      708.71      634.77     45.31 o 
   0   4   2    14478.44    14343.55    143.07 o 
   2   4   2    55793.16    57225.14    347.83 o 
   4   4   2    82894.85    82596.80    531.36 o 
   6   4   2    26636.60    26327.36    175.87 o 
   8   4   2    11361.00    11461.96    103.33 o 
  10   4   2    15902.37    15767.60    167.75 o 
  12   4   2     8606.54     8405.17    122.51 o 
  14   4   2     2165.82     2170.62     73.68 o 
   1   5   2      237.23      241.35      9.40 o 
   3   5   2      152.11      203.46     10.05 o 
   5   5   2     2219.73     2381.21     31.82 o 
   7   5   2        9.31       17.70      8.64 o 
   9   5   2     1166.67     1206.68     32.98 o 
  11   5   2        1.47      -15.89     15.89 o 
  13   5   2      213.37      250.27     33.17 o 
   0   6   2    68875.95    65614.95    596.73 o 
   2   6   2    39529.36    38683.02    275.24 o 
   4   6   2    21433.13    21551.17    156.66 o 
   6   6   2    31436.01    31249.91    226.21 o 
   8   6   2    23951.11    23902.20    187.29 o 
  10   6   2     6423.08     6676.16     97.19 o 
  12   6   2     3664.03     3808.21     79.87 o 
   1   7   2       22.81       21.96      6.39 o 
   3   7   2       68.34       71.48      7.47 o 
   5   7   2       15.55        7.04      5.48 o 
   7   7   2      170.18      153.07     12.15 o 
   9   7   2      228.93      220.47     19.29 o 
  11   7   2       15.86        3.03     18.01 o 
  13   7   2      106.78       96.94     25.35 o 
   0   8   2    75878.26    73538.07   1007.60 o 
   2   8   2    29510.35    28789.49    190.10 o 
   4   8   2     7812.85     7823.79     78.95 o 
   6   8   2    23434.43    23169.79    178.67 o 
   8   8   2    23706.34    23631.69    221.52 o 
  10   8   2     5428.64     5529.23     81.94 o 
  12   8   2     3387.01     3452.98     85.35 o 
   1   9   2      979.36      861.28     17.67 o 
   3   9   2      146.49      104.05     11.33 o 
   5   9   2     1689.18     1732.07     28.99 o 
   7   9   2       14.89       27.10     13.69 o 
   9   9   2      932.16     1008.50     37.62 o 
  11   9   2        8.81       35.29     24.45 o 
   0  10   2    18343.72    17748.28    244.60 o 
   2  10   2    24973.37    24122.66    158.38 o 
   4  10   2    24639.51    24068.01    215.58 o 
   6  10   2    10808.40    10818.72    110.46 o 
   8  10   2     6810.90     6719.53     95.02 o 
  10  10   2     8767.05     8872.96    135.11 o 
  12  10   2     5658.13     5958.13    132.55 o 
   1  11   2      508.05      514.85     20.44 o 
   3  11   2      481.45      475.52     19.45 o 
   5  11   2      250.00      259.67     16.70 o 
   7  11   2      279.67      272.04     23.03 o 
   9  11   2       32.65       47.41     19.11 o 
  11  11   2       57.81       69.39     30.07 o 
   0  12   2     7478.64     7374.41    107.73 o 
   2  12   2    16351.30    16070.30    132.92 o 
   4  12   2    22716.70    22485.48    205.26 o 
   6  12   2     9143.96     8769.80    108.57 o 
   8  12   2     4232.40     4109.33     82.36 o 
  10  12   2     5731.52     5704.09    120.27 o 
   1  13   2     1884.22     1901.12     35.83 o 
   3  13   2     1071.89     1049.08     33.78 o 
   5  13   2     1434.68     1429.97     44.09 o 
   7  13   2      100.49       97.51     23.19 o 
   9  13   2     1035.94     1111.66     80.13 o 
   0  14   2    13133.56    12686.73    163.97 o 
   2  14   2     8382.59     8134.25     97.72 o 
   4  14   2     6292.35     6106.61     85.65 o 
   6  14   2    10405.71    10198.82    191.84 o 
   8  14   2     7908.83     7881.46    141.96 o 
  10  14   2     2355.28     2568.61     82.14 o 
   1  15   2      131.73      112.24     15.55 o 
   3  15   2      135.84      131.77     17.96 o 
   5  15   2       57.97       61.86     17.62 o 
   7  15   2       62.78       15.32     22.42 o 
   9  15   2        2.33       17.64     24.50 o 
   0  16   2     8844.56     8948.49    134.37 o 
   2  16   2     7028.04     6956.21     88.12 o 
   4  16   2     5022.42     4875.42     79.11 o 
   6  16   2     4567.27     4565.02    155.07 o 
   8  16   2     3735.79     4053.47    102.29 o 
   1  17   2      605.20      619.95     29.97 o 
   3  17   2      348.74      352.14     26.87 o 
   5  17   2      487.35      602.67     45.32 o 
   7  17   2       43.17       25.64     23.19 o 
   0  18   2     2702.65     2691.42     85.50 o 
   2  18   2     5803.03     6016.26     94.02 o 
   4  18   2     6699.68     6877.97    124.43 o 
   1  19   2      102.88      161.63     23.86 o 
   3  19   2      126.59      128.49     26.95 o 
   1   1   3     4671.38     4524.69     41.17 o 
   3   1   3    19029.30    19064.31    117.34 o 
   5   1   3     4183.42     4243.05     35.78 o 
   7   1   3      137.02      148.48      9.79 o 
   9   1   3      628.72      768.41     29.86 o 
  11   1   3     3479.39     3305.85     72.91 o 
  13   1   3      755.20      690.97     46.48 o 
   2   2   3    99255.51    98967.27    631.86 o 
   4   2   3       24.15       80.84      5.23 o 
   6   2   3    19964.24    19671.84    135.62 o 
   8   2   3      611.09      602.17     20.64 o 
  10   2   3     2730.31     2519.27     64.64 o 
  12   2   3     1587.21     1577.45     50.52 o 
  14   2   3      310.00      234.53     47.73 o 
   1   3   3     2140.54     2528.62     26.18 o 
   3   3   3    17327.21    17738.94    126.59 o 
   5   3   3     7957.52     8577.40     73.85 o 
   7   3   3        4.61       53.31     18.26 o 
   9   3   3     2755.48     2644.60     56.93 o 
  11   3   3     6583.29     6349.82     95.23 o 
  13   3   3      199.70      115.70     27.50 o 
   2   4   3    26344.72    27736.59    176.80 o 
   4   4   3      135.17      136.94      8.90 o 
   6   4   3     8402.47     8609.58     77.48 o 
   8   4   3      253.29      264.34     15.35 o 
  10   4   3     2032.89     1995.60     44.31 o 
  12   4   3      144.90      131.28     25.92 o 
   1   5   3    17602.02    18019.48    136.76 o 
   3   5   3      445.88      528.21     14.71 o 
   5   5   3      161.45      219.20     10.87 o 
   7   5   3     2992.01     3073.98     41.75 o 
   9   5   3     1884.40     1909.31     41.51 o 
  11   5   3      359.65      382.88     43.77 o 
  13   5   3      538.08      505.16     51.31 o 
   2   6   3       54.58       51.78      6.90 o 
   4   6   3      166.87      197.55     11.02 o 
   6   6   3      173.60      220.22     15.16 o 
   8   6   3        3.43       28.95     10.96 o 
  10   6   3      200.29      277.44     38.70 o 
  12   6   3      157.22      182.18     26.02 o 
   1   7   3    36103.16    36180.69    245.24 o 
   3   7   3     5460.61     5024.69     46.77 o 
   5   7   3      255.60      245.03     13.28 o 
   7   7   3    17916.04    18239.64    139.35 o 
   9   7   3     1075.44     1156.34     44.85 o 
  11   7   3     2471.21     2499.49     69.01 o 
  13   7   3      971.48     1030.83     56.54 o 
   2   8   3      272.36      278.80     13.96 o 
   4   8   3      111.58      143.93     11.46 o 
   6   8   3        1.40       -3.13      9.02 o 
   8   8   3        6.39        1.20     11.29 o 
  10   8   3       11.75       21.10     17.87 o 
  12   8   3       17.43        0.46     20.82 o 
   1   9   3     1230.23     1136.67     20.50 o 
   3   9   3       88.95      118.49     11.88 o 
   5   9   3     2513.68     2446.42     37.87 o 
   7   9   3    10542.96    10417.57    108.61 o 
   9   9   3     1175.53     1170.14     47.51 o 
  11   9   3      241.57      274.36     31.06 o 
   2  10   3      465.80      455.72     17.37 o 
   4  10   3      335.76      303.70     17.77 o 
   6  10   3      890.47      875.07     28.65 o 
   8  10   3      126.30      134.42     22.86 o 
  10  10   3      468.06      430.40     35.55 o 
  12  10   3       14.14       43.38     44.27 o 
   1  11   3      193.13      232.06     15.29 o 
   3  11   3     6758.45     6790.51     72.76 o 
   5  11   3     4206.58     4100.27     58.65 o 
   7  11   3        7.03       16.79     16.48 o 
   9  11   3      254.10      238.98     25.07 o 
  11  11   3     1629.21     1632.03     60.98 o 
   2  12   3     9842.60     9054.46     87.98 o 
   4  12   3       66.90       54.99     15.98 o 
   6  12   3     3978.71     3799.86     65.86 o 
   8  12   3      550.75      523.84     36.49 o 
  10  12   3     1062.06     1087.15     62.29 o 
   1  13   3      963.51      918.43     26.55 o 
   3  13   3     3748.06     3713.22     62.27 o 
   5  13   3      676.83      719.23     36.88 o 
   7  13   3      315.13      334.82     33.73 o 
   9  13   3       67.19      110.53     24.74 o 
   2  14   3     1610.12     1466.68     39.77 o 
   4  14   3        0.10       -1.06     12.62 o 
   6  14   3      703.76      719.96     46.46 o 
   8  14   3        2.17       -7.25     21.75 o 
   1  15   3      261.63      211.95     18.65 o 
   3  15   3      574.93      546.49     29.77 o 
   5  15   3      615.21      649.85     38.14 o 
   7  15   3      370.21      407.39     42.91 o 
   2  16   3     1933.28     2029.01     49.62 o 
   4  16   3      104.06       85.37     20.30 o 
   6  16   3      738.28      735.03     50.09 o 
   1  17   3       49.57       52.92     16.25 o 
   3  17   3     1328.68     1300.59     44.07 o 
   5  17   3     1104.49     1064.22     58.66 o 
   2  18   3      558.43      578.03     34.19 o 
   4  18   3      154.79      110.34     23.86 o 
   1  19   3      371.71      374.47     32.10 o 
   0   0   4       93.62      246.75     25.70 o 
   2   0   4    29681.17    29584.60    337.44 o 
   4   0   4    95750.05    96601.99    778.87 o 
   6   0   4    42191.94    42766.46    362.72 o 
   8   0   4    15100.63    14847.53    202.56 o 
  10   0   4    15434.48    15201.81    286.42 o 
  12   0   4    10132.71     9585.71    225.90 o 
  14   0   4     3037.56     2835.66    135.63 o 
   1   1   4     5780.34     6131.54     63.10 o 
   3   1   4      956.36     1053.50     17.38 o 
   5   1   4     7454.32     7274.17     55.40 o 
   7   1   4        7.70        6.62      6.03 o 
   9   1   4     5894.96     5856.13     71.20 o 
  11   1   4        4.05        2.21     19.90 o 
  13   1   4     1962.20     1900.11     58.42 o 
   0   2   4    12292.59    12353.37    187.65 o 
   2   2   4    67915.31    67844.50    437.15 o 
   4   2   4   101882.09   101624.73    649.75 o 
   6   2   4    19994.33    20050.85    139.09 o 
   8   2   4     4035.73     4142.98     55.59 o 
  10   2   4    13084.26    13085.75    185.20 o 
  12   2   4    11267.58    11148.59    158.84 o 
  14   2   4     3138.57     3150.71    121.79 o 
   1   3   4     7761.66     7682.16     69.80 o 
   3   3   4      256.33      209.37      8.00 o 
   5   3   4    18708.09    19004.11    131.77 o 
   7   3   4        1.60       15.72      7.92 o 
   9   3   4    11180.49    11318.06    125.03 o 
  11   3   4       21.45       33.56     21.78 o 
  13   3   4     3538.26     3551.06     89.26 o 
   0   4   4    32652.77    33007.73    357.77 o 
   2   4   4    56728.05    57078.45    400.43 o 
   4   4   4    58659.56    59060.73    389.36 o 
   6   4   4    19770.59    20010.47    152.48 o 
   8   4   4     7975.33     8239.39     80.57 o 
  10   4   4     9932.27     9886.99    118.83 o 
  12   4   4     7391.72     7308.95    144.93 o 
   1   5   4       24.15       20.44      5.90 o 
   3   5   4        7.48       11.71      8.81 o 
   5   5   4      236.03      238.18     12.26 o 
   7   5   4       20.17       30.07      9.19 o 
   9   5   4       96.09      114.68     17.37 o 
  11   5   4      151.24      180.91     25.33 o 
  13   5   4      131.68      147.50     28.73 o 
   0   6   4    80232.85    78283.94   1152.78 o 
   2   6   4    18213.91    17891.16    132.27 o 
   4   6   4     3045.09     3009.73     38.41 o 
   6   6   4    42429.89    41402.48    311.86 o 
   8   6   4    46672.25    46064.52    350.68 o 
  10   6   4     5453.63     5416.52     90.85 o 
  12   6   4     1540.76     1660.56     61.44 o 
   1   7   4      192.21      240.08     13.53 o 
   3   7   4        9.93       19.79      5.87 o 
   5   7   4      691.79      762.23     20.86 o 
   7   7   4      231.07      261.12     18.61 o 
   9   7   4      104.07      122.10     16.81 o 
  11   7   4      129.84      130.09     26.03 o 
  13   7   4        3.77       -0.45     24.95 o 
   0   8   4   134561.81   130257.92   1168.81 o 
   2   8   4    26974.69    26694.63    204.62 o 
   4   8   4       52.74       91.19     20.63 o 
   6   8   4    20682.25    20817.78    195.99 o 
   8   8   4    32122.14    32156.10    245.80 o 
  10   8   4     3468.70     3465.94     77.06 o 
  12   8   4     1580.70     1616.43     70.16 o 
   1   9   4      441.19      423.14     16.94 o 
   3   9   4      981.45      939.58     26.10 o 
   5   9   4       40.59       78.34     16.96 o 
   7   9   4       67.50       57.14     12.51 o 
   9   9   4       26.01       34.04     15.42 o 
  11   9   4        1.80        1.37     20.17 o 
   0  10   4    42188.65    42277.18    742.47 o 
   2  10   4    29955.81    29370.17    228.43 o 
   4  10   4    11864.06    11708.89    105.05 o 
   6  10   4     4497.18     4654.29     65.39 o 
   8  10   4     5548.52     5612.89     86.42 o 
  10  10   4     8399.10     8753.64    135.34 o 
   1  11   4     2544.75     2614.24     40.79 o 
   3  11   4     1332.40     1360.83     35.61 o 
   5  11   4     2014.42     1921.51     44.53 o 
   7  11   4       74.91       59.40     15.94 o 
   9  11   4     1546.27     1560.12     59.90 o 
  11  11   4        0.12      -17.45     22.37 o 
   0  12   4     1706.85     1618.50     46.89 o 
   2  12   4    11591.58    11220.25    117.43 o 
   4  12   4    23498.46    22694.38    209.43 o 
   6  12   4     7768.47     7562.21    100.80 o 
   8  12   4     4678.34     4510.82    117.63 o 
  10  12   4     9574.13     9941.86    170.84 o 
   1  13   4      838.78      852.87     29.34 o 
   3  13   4        0.43       11.90     12.21 o 
   5  13   4     3526.91     3426.56     64.02 o 
   7  13   4        1.35       47.70     19.20 o 
   9  13   4     2246.47     2309.19     66.42 o 
   0  14   4     4896.72     4972.26    144.19 o 
   2  14   4     8378.04     8257.28     96.52 o 
   4  14   4    12002.53    12054.59    136.20 o 
   6  14   4     7816.34     7859.57    197.86 o 
   8  14   4     4250.80     4074.75     98.46 o 
   1  15   4      726.86      807.29     42.56 o 
   3  15   4      506.69      574.65     39.05 o 
   5  15   4      770.54      847.51     43.10 o 
   7  15   4      564.82      580.39     45.60 o 
   0  16   4     6511.35     6762.55    135.45 o 
   2  16   4     8195.94     8283.42    124.14 o 
   4  16   4     7490.83     7515.83    137.29 o 
   6  16   4     2841.85     2961.88     84.16 o 
   1  17   4     1628.03     1691.02     46.69 o 
   3  17   4      786.02      809.34     38.96 o 
   5  17   4     1906.19     2040.61     69.71 o 
   0  18   4     1055.18     1198.30     60.52 o 
   2  18   4     3676.25     3782.61     96.05 o 
   4  18   4     6577.94     6537.24    138.98 o 
   1   1   5    16424.71    16832.74    168.75 o 
   3   1   5     1713.89     1845.25     25.42 o 
   5   1   5      318.63      408.18     11.70 o 
   7   1   5     1880.97     1957.08     28.30 o 
   9   1   5     2095.42     2037.94     47.34 o 
  11   1   5      489.66      503.66     40.85 o 
  13   1   5      240.94      209.47     31.45 o 
   2   2   5    21885.40    22608.79    183.27 o 
   4   2   5      441.20      503.87     14.77 o 
   6   2   5     8485.03     8584.56     65.73 o 
   8   2   5       51.25       67.57     12.56 o 
  10   2   5      817.69      802.37     38.27 o 
  12   2   5      157.61      154.90     30.80 o 
   1   3   5       12.75       46.80      6.39 o 
   3   3   5     5787.40     5691.95     59.58 o 
   5   3   5     3539.37     3792.00     49.06 o 
   7   3   5      560.75      556.87     20.03 o 
   9   3   5     3969.16     3752.28     63.20 o 
  11   3   5     4452.08     4439.59     99.09 o 
  13   3   5      130.62       97.45     30.41 o 
   2   4   5     5400.77     5990.60     54.43 o 
   4   4   5     1047.15     1163.98     23.48 o 
   6   4   5       66.06       66.75      9.46 o 
   8   4   5       68.64       82.78     11.51 o 
  10   4   5        3.72       25.53     15.32 o 
  12   4   5        0.11      -15.33     22.31 o 
   1   5   5     8038.87     8627.58     77.20 o 
   3   5   5     3157.37     3270.34     35.35 o 
   5   5   5     1099.19     1161.83     23.67 o 
   7   5   5      525.00      584.89     23.98 o 
   9   5   5      607.51      583.87     43.30 o 
  11   5   5      947.58      924.34     44.31 o 
  13   5   5      741.22      846.94     60.44 o 
   2   6   5     1448.24     1540.84     26.85 o 
   4   6   5        5.42        8.65     11.75 o 
   6   6   5      337.38      340.84     19.43 o 
   8   6   5      271.55      247.68     17.43 o 
  10   6   5       53.30       46.75     17.17 o 
  12   6   5      439.46      391.93     44.15 o 
   1   7   5     8570.31     8369.53     80.26 o 
   3   7   5        1.03       39.88     13.24 o 
   5   7   5     1193.19     1327.87     27.28 o 
   7   7   5     6337.47     6441.17     77.51 o 
   9   7   5       93.34      100.38     18.26 o 
  11   7   5      328.08      392.95     33.86 o 
   2   8   5       88.77       72.34     10.77 o 
   4   8   5      170.05      205.25     13.78 o 
   6   8   5      503.59      478.93     23.80 o 
   8   8   5        1.98        6.43     12.58 o 
  10   8   5      132.03      141.73     24.43 o 
  12   8   5       17.19       22.35     33.37 o 
   1   9   5      271.67      286.55     15.90 o 
   3   9   5      997.85     1074.34     28.10 o 
   5   9   5     5886.21     5508.89     68.30 o 
   7   9   5     4596.49     4388.10     69.49 o 
   9   9   5      487.37      541.01     28.15 o 
  11   9   5       66.96       58.63     22.88 o 
   2  10   5      761.64      716.90     27.22 o 
   4  10   5      353.07      337.45     20.29 o 
   6  10   5        3.25        2.59     11.96 o 
   8  10   5        0.55        0.92     13.28 o 
  10  10   5        4.21       15.58     22.12 o 
   1  11   5       53.95       42.32     16.32 o 
   3  11   5     7306.93     7472.53     92.88 o 
   5  11   5     3744.69     3522.33     62.48 o 
   7  11   5      156.83      186.19     20.44 o 
   9  11   5       40.04       49.75     19.32 o 
  11  11   5     1384.32     1398.04     70.98 o 
   2  12   5     2377.35     2309.85     48.59 o 
   4  12   5       15.13       22.69     13.03 o 
   6  12   5      933.81      975.63     37.53 o 
   8  12   5      105.05       81.83     22.11 o 
  10  12   5      213.12      305.88     40.07 o 
   1  13   5     1814.59     1835.88     56.96 o 
   3  13   5     1623.58     1636.03     42.45 o 
   5  13   5      224.84      248.24     22.88 o 
   7  13   5        0.16       45.76     19.38 o 
   9  13   5      192.55      200.72     32.24 o 
   2  14   5     1236.35     1299.43     39.44 o 
   4  14   5      240.68      219.40     24.69 o 
   6  14   5      109.13      134.92     22.50 o 
   8  14   5       49.49       45.76     24.97 o 
   1  15   5      715.43      719.39     37.88 o 
   3  15   5        4.64       12.06     13.73 o 
   5  15   5      142.43      105.43     21.12 o 
   7  15   5     1785.94     1839.72     69.99 o 
   2  16   5      819.35      836.73     38.63 o 
   4  16   5       39.92      -16.67     16.67 o 
   6  16   5      126.98      115.88     28.33 o 
   1  17   5      263.70      275.05     27.61 o 
   3  17   5      536.42      528.27     36.89 o 
   5  17   5      313.90      361.33     59.48 o 
   2  18   5       49.21       47.47     19.48 o 
   0   0   6   125982.66   125742.55   2229.28 o 
   2   0   6    31492.38    30445.66    577.45 o 
   4   0   6     2243.71     2384.69    138.35 o 
   6   0   6    33052.06    33101.11    292.81 o 
   8   0   6    39858.07    40002.70    475.91 o 
  10   0   6     4661.45     4686.92    168.78 o 
  12   0   6     2303.55     2284.73    135.37 o 
   1   1   6       27.29       27.35      8.84 o 
   3   1   6      145.92      147.47     10.84 o 
   5   1   6      178.26      238.81     11.58 o 
   7   1   6      384.50      443.31     17.89 o 
   9   1   6       68.48       52.30     15.06 o 
  11   1   6      273.37      282.19     34.27 o 
  13   1   6      237.34      187.60     36.67 o 
   0   2   6    66830.75    66819.95   1052.94 o 
   2   2   6    40178.59    40330.14    339.13 o 
   4   2   6    19309.31    19222.82    143.85 o 
   6   2   6    23455.00    23247.70    162.29 o 
   8   2   6    19061.01    19107.46    167.46 o 
  10   2   6     6649.56     6771.22    106.16 o 
  12   2   6     3947.48     4004.98    116.74 o 
   1   3   6     3487.07     3688.71     54.28 o 
   3   3   6     3202.65     3421.78     40.41 o 
   5   3   6      882.28      902.61     21.19 o 
   7   3   6     1090.49     1051.23     27.44 o 
   9   3   6      167.04      154.40     16.92 o 
  11   3   6      238.22      227.19     31.81 o 
  13   3   6       26.84       13.62     27.95 o 
   0   4   6     8651.67     8040.92    111.93 o 
   2   4   6    33271.94    32752.41    266.15 o 
   4   4   6    54581.48    55120.36    346.13 o 
   6   4   6    18776.54    18942.11    150.26 o 
   8   4   6     7060.68     7233.31     84.99 o 
  10   4   6    10507.96    10688.27    128.83 o 
  12   4   6     6613.24     6698.55    142.95 o 
   1   5   6    10358.77     9997.71     95.53 o 
   3   5   6     7320.05     7060.70     65.15 o 
   5   5   6     4315.77     4193.90     49.93 o 
   7   5   6      599.49      552.11     22.09 o 
   9   5   6     3174.20     2956.39     58.91 o 
  11   5   6        3.35       10.35     31.16 o 
   0   6   6    15883.49    15698.65    341.81 o 
   2   6   6    24522.31    24428.07    187.61 o 
   4   6   6    30482.58    30475.91    235.91 o 
   6   6   6    17180.88    16993.82    151.26 o 
   8   6   6     9407.56     9482.80    106.54 o 
  10   6   6     9146.88     8989.93    149.17 o 
  12   6   6     6344.94     6286.13    136.16 o 
   1   7   6      102.39      108.73     12.83 o 
   3   7   6      119.58      144.19     13.06 o 
   5   7   6     1520.10     1587.21     40.93 o 
   7   7   6       47.25       40.63     12.17 o 
   9   7   6      625.26      620.78     33.39 o 
  11   7   6      103.70      110.34     23.72 o 
   0   8   6    29947.92    30646.96    436.69 o 
   2   8   6    25904.13    25639.00    201.15 o 
   4   8   6    17430.69    17028.43    149.43 o 
   6   8   6     9130.72     8997.78    106.37 o 
   8   8   6     6149.56     6099.15     78.51 o 
  10   8   6     6979.55     6957.01    129.87 o 
  12   8   6     5800.34     6087.06    158.81 o 
   1   9   6     3160.64     3289.42     48.46 o 
   3   9   6     1809.06     1833.96     39.82 o 
   5   9   6     2641.73     2605.65     47.44 o 
   7   9   6      323.12      300.76     20.48 o 
   9   9   6     1514.39     1378.89     47.84 o 
  11   9   6        0.01       40.52     21.57 o 
   0  10   6     8520.48     8754.24    144.57 o 
   2  10   6    18141.31    18035.55    171.55 o 
   4  10   6    22244.55    22021.37    203.04 o 
   6  10   6     6128.47     5989.82     85.45 o 
   8  10   6     3515.61     3404.95     66.74 o 
  10  10   6     8583.80     8856.91    189.83 o 
   1  11   6      411.17      434.16     25.00 o 
   3  11   6        1.91        5.45     10.46 o 
   5  11   6     2155.37     2074.34     48.20 o 
   7  11   6      227.14      226.61     22.37 o 
   9  11   6      949.74      987.33     49.38 o 
   0  12   6     6822.01     6861.47    109.48 o 
   2  12   6     9279.31     9223.29    122.29 o 
   4  12   6    11154.87    11022.15    126.44 o 
   6  12   6     8293.25     8279.52    109.67 o 
   8  12   6     6626.31     6684.79    127.26 o 
  10  12   6     5085.32     5403.98    121.63 o 
   1  13   6        5.28        1.43     12.10 o 
   3  13   6      111.66      111.09     17.33 o 
   5  13   6      117.46       96.95     19.33 o 
   7  13   6       17.30        8.41     18.28 o 
   9  13   6       59.40       54.75     23.29 o 
   0  14   6    21256.16    20820.88    766.80 o 
   2  14   6     7421.50     7581.95    105.11 o 
   4  14   6     1552.14     1488.16     48.66 o 
   6  14   6     7426.50     7293.81    115.69 o 
   8  14   6     7838.67     8095.66    164.74 o 
   1  15   6      263.75      291.21     27.32 o 
   3  15   6      402.76      398.28     28.10 o 
   5  15   6       13.77       20.16     17.13 o 
   7  15   6      113.63      117.76     28.47 o 
   0  16   6    10578.93    10720.60    232.55 o 
   2  16   6     4889.06     5167.19    107.16 o 
   4  16   6     1889.54     1936.68     58.44 o 
   6  16   6     4528.95     4568.81    107.46 o 
   1  17   6        9.01       33.28     16.76 o 
   3  17   6        9.01        0.31     16.28 o 
   0  18   6     1353.64     1397.66     80.57 o 
   2  18   6     3086.48     3363.08     78.56 o 
   1   1   7    13348.61    13139.45    183.71 o 
   3   1   7     3761.79     3477.67     48.20 o 
   5   1   7      473.54      528.44     18.43 o 
   7   1   7    22343.88    22139.05    187.50 o 
   9   1   7     2022.69     1882.21     46.02 o 
  11   1   7     1855.75     1990.95     70.43 o 
  13   1   7      411.72      434.75     46.72 o 
   2   2   7     2580.91     2274.38     39.61 o 
   4   2   7      119.69      157.21     12.64 o 
   6   2   7      365.38      324.87     14.89 o 
   8   2   7       68.44       70.54     13.39 o 
  10   2   7      104.31       93.23     20.50 o 
  12   2   7      202.08      143.38     31.80 o 
   1   3   7     4405.20     4515.50     54.05 o 
   3   3   7     4047.12     4208.87     70.30 o 
   5   3   7     1265.91     1388.14     27.25 o 
   7   3   7      168.58      228.44     15.48 o 
   9   3   7      677.73      708.17     33.44 o 
  11   3   7     1393.52     1381.87     63.86 o 
   2   4   7    13478.11    13625.16    122.83 o 
   4   4   7     1567.01     1614.90     30.32 o 
   6   4   7     9823.76    10152.48     95.73 o 
   8   4   7     1285.21     1304.70     34.59 o 
  10   4   7     3190.03     3258.55     73.72 o 
  12   4   7      503.64      406.15     43.38 o 
   1   5   7      210.13      335.25     19.80 o 
   3   5   7    11176.02    11306.83     99.87 o 
   5   5   7     3165.30     3051.03     43.27 o 
   7   5   7      655.05      641.52     28.48 o 
   9   5   7      518.34      508.29     30.25 o 
  11   5   7     4256.53     4244.29     88.73 o 
   2   6   7     9906.48    10462.64    144.70 o 
   4   6   7      259.45      290.92     20.26 o 
   6   6   7     5128.50     5256.37     68.62 o 
   8   6   7      368.63      449.57     22.53 o 
  10   6   7     1159.44     1242.98     44.23 o 
  12   6   7      282.79      312.75     64.81 o 
   1   7   7      124.40      137.10     13.38 o 
   3   7   7     5595.06     5659.61     72.15 o 
   5   7   7     4585.39     4535.81     56.49 o 
   7   7   7      216.07      238.03     19.06 o 
   9   7   7      682.69      732.44     39.26 o 
  11   7   7     1692.13     1634.85     90.27 o 
   2   8   7      669.11      748.26     27.00 o 
   4   8   7     1323.84     1236.56     31.42 o 
   6   8   7     1847.47     1862.69     44.29 o 
   8   8   7      756.12      712.02     32.53 o 
  10   8   7     1151.50     1280.10     59.47 o 
   1   9   7       47.47       44.09     12.35 o 
   3   9   7     5649.13     5818.15     77.89 o 
   5   9   7     2518.42     2528.55     51.80 o 
   7   9   7       28.10       39.75     14.25 o 
   9   9   7      280.57      247.15     27.30 o 
  11   9   7     1603.88     1681.77     60.57 o 
   2  10   7     9949.38     9739.58    111.16 o 
   4  10   7      110.73      129.80     16.72 o 
   6  10   7     4231.20     4389.14     73.44 o 
   8  10   7      550.56      515.36     59.33 o 
  10  10   7     1041.85     1073.52     53.65 o 
   1  11   7     1096.91     1114.23     34.19 o 
   3  11   7     2689.77     2684.29     53.03 o 
   5  11   7      469.88      436.91     29.88 o 
   7  11   7       27.80       18.93     15.25 o 
   9  11   7      424.55      408.63     41.53 o 
   2  12   7     1829.49     1877.23     45.74 o 
   4  12   7      196.79      205.35     23.13 o 
   6  12   7      241.67      266.03     24.42 o 
   8  12   7       24.09        3.34     19.05 o 
   1  13   7     2918.65     2944.28     69.86 o 
   3  13   7      241.60      245.56     27.67 o 
   5  13   7        2.03        6.81     15.09 o 
   7  13   7     3110.01     3079.21     74.88 o 
   2  14   7      181.90      197.48     21.45 o 
   4  14   7       57.30       24.83     17.07 o 
   6  14   7        0.02        2.45     16.98 o 
   8  14   7        0.04       42.91     24.80 o 
   1  15   7     3120.82     3133.64     99.78 o 
   3  15   7      628.20      662.57     41.01 o 
   5  15   7        0.06        2.61     16.56 o 
   7  15   7     3473.94     3527.13     94.72 o 
   2  16   7       35.50       37.31     18.34 o 
   4  16   7       36.95       62.00     28.24 o 
   1  17   7      414.26      398.93     50.21 o 
   3  17   7      370.13      443.07     39.19 o 
   0   0   8   137609.27   140656.97   2510.29 o 
   2   0   8    33277.71    33116.14    592.02 o 
   4   0   8      350.59      412.33     27.70 o 
   6   0   8    14778.98    15154.29    230.51 o 
   8   0   8    22368.48    21844.19    299.24 o 
  10   0   8     3293.68     3166.99     91.79 o 
  12   0   8     2975.24     2961.55    130.06 o 
   1   1   8       25.09       30.12     11.59 o 
   3   1   8       54.48       89.77     12.12 o 
   5   1   8        3.49       -3.80      7.90 o 
   7   1   8       38.58       36.97     14.03 o 
   9   1   8        1.07        0.17     13.83 o 
  11   1   8        0.28       -0.19     23.41 o 
   0   2   8    44753.23    43477.95    477.46 o 
   2   2   8    22844.19    22330.80    207.92 o 
   4   2   8    10054.01     9891.70    103.41 o 
   6   2   8    17751.96    17585.08    157.01 o 
   8   2   8    17561.25    17020.99    202.28 o 
  10   2   8     7179.45     6945.59    118.65 o 
  12   2   8     3885.26     3882.92    137.51 o 
   1   3   8      578.03      569.39     19.52 o 
   3   3   8       49.67       29.21     10.46 o 
   5   3   8      959.59     1037.22     27.78 o 
   7   3   8       18.63       24.88      9.89 o 
   9   3   8      612.77      687.77     34.71 o 
  11   3   8       65.14       27.23     26.41 o 
   0   4   8     3860.41     3545.21     95.31 o 
   2   4   8    19359.41    18490.41    161.44 o 
   4   4   8    37651.78    37423.98    306.91 o 
   6   4   8    15024.94    15104.78    130.92 o 
   8   4   8     7346.45     7100.31     88.21 o 
  10   4   8    10368.55    10089.38    144.70 o 
  12   4   8     5029.45     4776.53    116.82 o 
   1   5   8     2238.34     2256.21     38.88 o 
   3   5   8      400.38      425.68     19.53 o 
   5   5   8     3328.04     3271.31     46.71 o 
   7   5   8       22.03        8.62     10.12 o 
   9   5   8     2460.58     2562.06     51.91 o 
  11   5   8      231.02      219.74     34.83 o 
   0   6   8    13259.31    12856.02    391.87 o 
   2   6   8    24556.88    25023.66    231.90 o 
   4   6   8    27552.76    28141.49    239.31 o 
   6   6   8     8311.47     8670.62    131.20 o 
   8   6   8     3560.70     3599.00     60.56 o 
  10   6   8     6134.57     6139.23    108.70 o 
   1   7   8      193.32      192.19     16.24 o 
   3   7   8      567.19      475.25     23.90 o 
   5   7   8        9.32       26.86     12.67 o 
   7   7   8      440.56      361.30     22.94 o 
   9   7   8      242.29      269.27     28.30 o 
  11   7   8       32.80        4.22     23.68 o 
   0   8   8    11205.23    11402.85    406.57 o 
   2   8   8    15658.15    15720.83    167.45 o 
   4   8   8    16983.70    17278.83    180.77 o 
   6   8   8     8898.57     8887.85    109.92 o 
   8   8   8     5385.50     5257.95     75.44 o 
  10   8   8     5396.53     5555.23    117.73 o 
   1   9   8     3363.01     3382.87     62.37 o 
   3   9   8     1889.68     1959.18     43.76 o 
   5   9   8     2571.45     2541.59     57.19 o 
   7   9   8      195.07      167.50     27.71 o 
   9   9   8     1416.00     1434.17     51.49 o 
   0  10   8     2942.25     3011.18     77.08 o 
   2  10   8     9248.59     9308.02    120.23 o 
   4  10   8    17494.11    17576.69    218.71 o 
   6  10   8     9424.58     9231.63    117.01 o 
   8  10   8     4790.90     4609.65     89.91 o 
  10  10   8     4962.64     5213.70    117.73 o 
   1  11   8      142.77      150.39     27.03 o 
   3  11   8       50.77       62.85     15.33 o 
   5  11   8     1012.38      978.42     41.43 o 
   7  11   8       84.29       46.35     17.13 o 
   9  11   8      998.72      988.18     57.10 o 
   0  12   8     9638.86     9413.17    288.73 o 
   2  12   8     8701.12     9056.28    113.14 o 
   4  12   8     7864.35     7752.36    116.10 o 
   6  12   8     6886.08     6843.74    109.59 o 
   8  12   8     3844.37     4010.12     87.65 o 
   1  13   8      496.97      567.19     46.99 o 
   3  13   8      699.52      720.57     35.23 o 
   5  13   8       53.51       42.19     19.77 o 
   7  13   8      136.70      113.52     27.16 o 
   0  14   8    15469.08    15553.77    472.07 o 
   2  14   8     5079.79     5223.53    104.42 o 
   4  14   8     1193.29     1129.66     49.81 o 
   6  14   8     6484.17     6409.02    139.09 o 
   1  15   8       17.98       20.63     18.77 o 
   3  15   8        1.42       21.75     18.59 o 
   5  15   8      169.35      141.99     25.33 o 
   0  16   8     6180.94     6241.56    172.04 o 
   2  16   8     3229.06     3478.69     88.23 o 
   4  16   8     1777.82     1781.57     87.80 o 
   1  17   8       20.76       23.88     20.90 o 
   1   1   9        3.69       22.44     14.10 o 
   3   1   9     2004.01     2173.56     78.22 o 
   5   1   9     6282.92     6019.34     67.93 o 
   7   1   9     3082.73     3030.47     59.72 o 
   9   1   9      104.23      114.00     20.95 o 
  11   1   9      132.60       66.73     28.40 o 
   2   2   9     2657.59     2485.25     59.87 o 
   4   2   9       54.95       55.19     12.47 o 
   6   2   9      420.77      412.58     22.67 o 
   8   2   9      192.82      192.20     21.34 o 
  10   2   9      191.61      127.60     25.43 o 
  12   2   9      357.60      324.06     42.97 o 
   1   3   9     1363.24     1516.84     31.97 o 
   3   3   9     7547.04     7576.34     94.56 o 
   5   3   9     2523.15     2532.88     46.77 o 
   7   3   9      151.67      169.87     20.14 o 
   9   3   9       41.74       60.41     18.27 o 
  11   3   9     1571.51     1546.13     68.60 o 
   2   4   9      314.49      289.40     17.52 o 
   4   4   9      254.26      224.05     19.07 o 
   6   4   9       58.12       73.04     13.65 o 
   8   4   9       10.08       18.20     12.58 o 
  10   4   9       75.09       63.72     23.15 o 
   1   5   9     1442.86     1475.93     32.97 o 
   3   5   9     1787.61     1690.72     40.74 o 
   5   5   9      669.96      597.68     33.69 o 
   7   5   9      489.64      480.28     24.21 o 
   9   5   9     1665.73     1728.61     49.45 o 
  11   5   9     1307.45     1281.11     59.00 o 
   2   6   9     1561.61     1478.44     41.84 o 
   4   6   9       93.29       80.96     15.12 o 
   6   6   9      350.00      312.30     22.89 o 
   8   6   9       82.87       85.38     16.52 o 
  10   6   9        0.03       16.74     21.76 o 
   1   7   9     4368.93     4591.56     88.92 o 
   3   7   9       57.67       69.70     15.25 o 
   5   7   9       29.31       18.83     12.78 o 
   7   7   9     4356.60     4352.17     72.80 o 
   9   7   9     2392.18     2438.48     64.54 o 
   2   8   9      230.39      175.11     19.69 o 
   4   8   9       23.63       41.01     14.55 o 
   6   8   9        4.19       16.54     15.20 o 
   8   8   9      438.27      476.56     32.98 o 
  10   8   9       31.85       36.22     20.48 o 
   1   9   9     5114.66     5135.53    126.13 o 
   3   9   9      244.23      258.53     23.38 o 
   5   9   9       11.92       15.38     14.78 o 
   7   9   9      947.71      993.65     39.40 o 
   9   9   9      776.13      760.63     44.42 o 
   2  10   9      228.93      277.61     27.76 o 
   4  10   9       69.66       89.63     18.21 o 
   6  10   9      238.83      282.38     26.36 o 
   8  10   9        0.82      -15.09     15.09 o 
   1  11   9      682.01      655.92     39.14 o 
   3  11   9      807.68      840.25     42.26 o 
   5  11   9      293.73      288.89     27.86 o 
   7  11   9      210.26      231.53     26.95 o 
   2  12   9      226.10      228.90     24.76 o 
   4  12   9      230.96      229.59     25.81 o 
   6  12   9      326.19      257.12     28.53 o 
   8  12   9      352.72      374.17     38.55 o 
   1  13   9      667.25      733.43     44.36 o 
   3  13   9      181.93      142.06     25.76 o 
   5  13   9      269.62      261.95     28.99 o 
   7  13   9      595.61      635.54     41.19 o 
   2  14   9       76.89       59.36     21.38 o 
   4  14   9      191.77      169.53     29.48 o 
   6  14   9      205.80      194.05     27.71 o 
   1  15   9      922.57      947.75     52.92 o 
   3  15   9      306.83      324.21     39.89 o 
   2  16   9      108.03      112.05     30.99 o 
   0   0  10    15705.71    16447.99    376.97 o 
   2   0  10    22232.77    21986.05    440.37 o 
   4   0  10    21283.83    21073.87    269.37 o 
   6   0  10     6282.59     6390.60    130.02 o 
   8   0  10     3342.17     3344.29     95.20 o 
  10   0  10     7807.16     7802.51    162.44 o 
   1   1  10      865.86      949.37     35.98 o 
   3   1  10        4.80       27.36     12.51 o 
   5   1  10     4174.18     4224.26     62.73 o 
   7   1  10      377.19      416.69     28.16 o 
   9   1  10     1721.31     1676.95     50.18 o 
  11   1  10      237.98      182.89     40.90 o 
   0   2  10     6774.88     6437.03    109.24 o 
   2   2  10    17216.99    16848.02    173.10 o 
   4   2  10    24343.25    23553.51    227.80 o 
   6   2  10     7668.01     7593.04     97.29 o 
   8   2  10     4129.33     4044.82     74.45 o 
  10   2  10     9198.49     9265.38    128.31 o 
   1   3  10     4301.71     4319.95     60.24 o 
   3   3  10     2025.32     2116.04     40.31 o 
   5   3  10     5076.02     4860.36     68.85 o 
   7   3  10      764.81      778.72     39.96 o 
   9   3  10     2899.02     2968.40     75.23 o 
  11   3  10      188.25      189.34     31.66 o 
   0   4  10    10010.42     9633.39    145.78 o 
   2   4  10    14645.97    14470.36    151.80 o 
   4   4  10    16839.38    16421.11    172.89 o 
   6   4  10     9475.97     8942.73    109.59 o 
   8   4  10     6321.45     6027.94     94.49 o 
  10   4  10     5959.34     6001.67    112.42 o 
   1   5  10     2128.25     2061.35     40.89 o 
   3   5  10     3394.28     3148.25     58.70 o 
   5   5  10       24.59       37.24     16.51 o 
   7   5  10      348.30      293.57     23.52 o 
   9   5  10       24.88       23.74     18.20 o 
   0   6  10    33063.61    32382.47    384.68 o 
   2   6  10    12307.98    12114.54    139.85 o 
   4   6  10     3055.01     3206.43     77.58 o 
   6   6  10    12265.50    12316.65    245.35 o 
   8   6  10    12407.69    12538.84    137.11 o 
  10   6  10     1578.48     1539.55     65.62 o 
   1   7  10       53.46       66.78     16.62 o 
   3   7  10        9.50        0.20     12.00 o 
   5   7  10      236.71      280.89     27.46 o 
   7   7  10      280.23      312.76     25.44 o 
   9   7  10        4.97      -15.75     24.98 o 
   0   8  10    27226.97    26684.60    767.79 o 
   2   8  10     7538.70     7304.97    134.43 o 
   4   8  10     1131.08     1169.58     38.97 o 
   6   8  10    12069.02    12101.05    169.79 o 
   8   8  10    13935.13    13984.63    162.00 o 
   1   9  10      148.65      139.62     20.64 o 
   3   9  10      322.99      325.21     27.11 o 
   5   9  10        0.30      -15.02     15.02 o 
   7   9  10       63.53       86.79     20.13 o 
   9   9  10        0.28       31.46     20.25 o 
   0  10  10     9065.35     9607.38    204.09 o 
   2  10  10     8076.17     8234.94    116.08 o 
   4  10  10     6768.65     6740.39    118.62 o 
   6  10  10     5757.94     5793.24     99.16 o 
   8  10  10     4003.57     4153.52     96.76 o 
   1  11  10     1129.85     1274.75     49.62 o 
   3  11  10      484.44      509.11     33.64 o 
   5  11  10     1911.42     2188.97     76.92 o 
   7  11  10      639.26      697.47     41.62 o 
   0  12  10     2846.40     3044.65    108.97 o 
   2  12  10     7202.02     7483.27    128.37 o 
   4  12  10    10818.67    10842.77    167.40 o 
   6  12  10     3637.87     3574.14     80.41 o 
   1  13  10     1359.88     1363.45     53.52 o 
   3  13  10     1055.92     1010.27     63.30 o 
   5  13  10      681.42      709.47     49.22 o 
   0  14  10     1368.88     1381.69     78.76 o 
   2  14  10     3317.17     3521.89     88.49 o 
   4  14  10     6182.27     6356.90    144.70 o 
   1  15  10        6.46       -5.04     19.69 o 
   1   1  11       27.35       18.73     12.39 o 
   3   1  11     5612.07     5664.72     80.08 o 
   5   1  11     2546.70     2608.65     50.00 o 
   7   1  11       10.64       -0.66     16.18 o 
   9   1  11      408.28      416.45     44.82 o 
   2   2  11    10844.13    10423.41    124.59 o 
   4   2  11      147.26      170.55     17.37 o 
   6   2  11     2065.79     2251.52    128.00 o 
   8   2  11      250.13      262.35     27.74 o 
  10   2  11      201.95      199.51     27.44 o 
   1   3  11      294.04      256.33     18.69 o 
   3   3  11     3922.37     3828.16     70.10 o 
   5   3  11     1723.79     1737.28     46.37 o 
   7   3  11       14.81        2.07     15.48 o 
   9   3  11      599.55      608.77     37.35 o 
   2   4  11     1742.46     1686.59     43.50 o 
   4   4  11      842.25      810.51     33.79 o 
   6   4  11     2330.28     2470.78     56.96 o 
   8   4  11      385.82      347.30     31.42 o 
  10   4  11      707.47      644.95     45.41 o 
   1   5  11     3121.30     2951.17     51.82 o 
   3   5  11       37.40       34.97     14.13 o 
   5   5  11      191.69      201.63     25.01 o 
   7   5  11     2188.54     2239.25     65.77 o 
   9   5  11     1023.38     1058.00     46.68 o 
   2   6  11       84.70       92.69     17.18 o 
   4   6  11      178.96      172.80     20.38 o 
   6   6  11        8.17       13.19     17.49 o 
   8   6  11      100.26       74.41     21.97 o 
   1   7  11     7209.71     7279.60    113.89 o 
   3   7  11      795.75      763.16     36.97 o 
   5   7  11        0.04       -3.61     15.10 o 
   7   7  11     5415.26     5467.65     94.68 o 
   9   7  11      559.26      526.10     39.26 o 
   2   8  11        2.77       -0.18     14.04 o 
   4   8  11      374.11      324.03     30.01 o 
   6   8  11      341.72      288.22     30.83 o 
   8   8  11       23.41       50.55     23.09 o 
   1   9  11     1596.41     1575.82     52.79 o 
   3   9  11       14.73       16.25     15.73 o 
   5   9  11      609.78      533.03     51.73 o 
   7   9  11     2467.85     2428.24     72.18 o 
   2  10  11      762.27      759.08     39.89 o 
   4  10  11       17.88       24.00     20.66 o 
   6  10  11      210.62      197.79     29.33 o 
   1  11  11       18.17       39.93     19.19 o 
   3  11  11     1620.47     1539.06     61.68 o 
   5  11  11     1406.57     1361.86     72.60 o 
   2  12  11     1703.92     1855.07     61.96 o 
   4  12  11       24.03       16.50     21.86 o 
   6  12  11      574.08      627.56     47.17 o 
   1  13  11      213.63      220.77     29.93 o 
   3  13  11     1669.53     1659.53     72.87 o 
   2  14  11        1.32        9.06     24.88 o 
   0   0  12     9716.43     9268.38    265.59 o 
   2   0  12    10052.85     9563.12    165.99 o 
   4   0  12     9305.42     8890.26    150.84 o 
   6   0  12     7664.08     7563.33    315.29 o 
   8   0  12     6597.94     6470.02    171.44 o 
   1   1  12       48.33       19.95     13.79 o 
   3   1  12       95.58      103.28     15.65 o 
   5   1  12      754.24      667.14     31.37 o 
   7   1  12       32.83       23.91     18.78 o 
   9   1  12      611.66      609.17     41.71 o 
   0   2  12     7898.96     8071.06    137.24 o 
   2   2  12    10870.22    10709.73    117.59 o 
   4   2  12    11690.71    11366.08    126.70 o 
   6   2  12     6473.78     6427.07    115.18 o 
   8   2  12     4446.71     4489.12     98.92 o 
   1   3  12       76.92       56.55     13.53 o 
   3   3  12       90.66      113.34     18.19 o 
   5   3  12      667.13      615.93     33.72 o 
   7   3  12      200.63      209.43     28.46 o 
   9   3  12      678.52      617.79     66.04 o 
   0   4  12     7866.41     7956.42    208.26 o 
   2   4  12     9790.17     9780.45    124.67 o 
   4   4  12    10672.79    10521.27    134.54 o 
   6   4  12     6759.87     6510.10    101.81 o 
   8   4  12     3842.05     3808.32     91.71 o 
   1   5  12       49.52       40.17     15.52 o 
   3   5  12       27.36       29.96     14.96 o 
   5   5  12      188.75      204.32     31.66 o 
   7   5  12      170.11      199.36     35.37 o 
   9   5  12       93.67       85.59     26.02 o 
   0   6  12    12365.97    11933.92    232.01 o 
   2   6  12     6611.89     6501.64     98.14 o 
   4   6  12     4258.93     4213.77     88.33 o 
   6   6  12     8740.10     8883.40    142.13 o 
   8   6  12     6741.21     6818.18    128.57 o 
   1   7  12      187.84      147.71     20.37 o 
   3   7  12      175.88      153.39     30.07 o 
   5   7  12       81.79       87.84     22.64 o 
   7   7  12       27.71       48.80     23.29 o 
   0   8  12    13654.49    13633.91    261.68 o 
   2   8  12     6662.25     6789.92    104.20 o 
   4   8  12     2749.17     2707.37     72.86 o 
   6   8  12     5345.27     5496.47    109.71 o 
   1   9  12       30.08        9.07     17.91 o 
   3   9  12       48.51       27.00     17.82 o 
   5   9  12        1.85       -8.96     20.34 o 
   7   9  12        0.02       -1.46     29.54 o 
   0  10  12     6169.41     6187.59    163.45 o 
   2  10  12     7237.04     7464.60    130.15 o 
   4  10  12     5713.32     5887.18    134.86 o 
   6  10  12     1975.64     2065.09     70.11 o 
   1  11  12       17.89        6.18     20.33 o 
   3  11  12        6.01      -13.85     23.89 o 
   5  11  12      100.62      109.77     27.58 o 
   0  12  12     1758.89     2121.44     97.49 o 
   2  12  12     4371.92     4733.00    104.14 o 
   4  12  12     6176.65     6330.23    145.38 o 
   1  13  12        0.48        9.93     20.65 o 
   1   1  13     4848.70     4864.27     81.69 o 
   3   1  13       26.61       54.36     14.33 o 
   5   1  13        2.09       -0.97     14.00 o 
   7   1  13     2762.56     2808.99     77.50 o 
   2   2  13        1.22        0.72     13.02 o 
   4   2  13        1.13        2.48     12.45 o 
   6   2  13        3.98        8.13     18.43 o 
   8   2  13       91.98       75.09     24.62 o 
   1   3  13     1235.06     1247.19     36.69 o 
   3   3  13      543.32      493.17     31.09 o 
   5   3  13      267.14      235.62     24.33 o 
   7   3  13      588.22      614.16     43.71 o 
   2   4  13      358.56      394.79     28.14 o 
   4   4  13      301.46      295.47     26.14 o 
   6   4  13      705.30      714.56     45.61 o 
   8   4  13      224.79      258.64     33.88 o 
   1   5  13      546.43      498.87     31.38 o 
   3   5  13     1776.26     1744.47     50.05 o 
   5   5  13      943.65      836.40     47.09 o 
   7   5  13       32.59       28.39     21.87 o 
   2   6  13      676.29      718.15     37.66 o 
   4   6  13       95.02       53.36     20.82 o 
   6   6  13      460.68      428.54     33.00 o 
   1   7  13       63.56       27.85     19.24 o 
   3   7  13     1586.98     1552.07     49.49 o 
   5   7  13     1920.85     1927.72     64.07 o 
   7   7  13      191.27      159.93     29.85 o 
   2   8  13       47.06       27.04     20.09 o 
   4   8  13       28.78        4.18     20.07 o 
   6   8  13      201.11      136.55     31.66 o 
   1   9  13      162.76      171.27     27.34 o 
   3   9  13     1754.60     1901.49     72.57 o 
   5   9  13     2437.29     2455.75     75.13 o 
   2  10  13      899.95      856.42     51.00 o 
   4  10  13        2.71        0.14     21.44 o 
   1  11  13       37.61       22.71     21.53 o 
   3  11  13     1494.34     1513.49     84.52 o 
   0   0  14    19445.79    19603.48    332.78 o 
   2   0  14     5160.43     5026.80    112.26 o 
   4   0  14      599.48      672.94     48.95 o 
   6   0  14     7501.38     7515.81    190.81 o 
   1   1  14       47.94       60.07     16.02 o 
   3   1  14        0.61        4.74     14.31 o 
   5   1  14      443.58      414.72     36.72 o 
   7   1  14      166.52      187.95     35.61 o 
   0   2  14    11498.56    11786.72    189.23 o 
   2   2  14     5981.80     5937.04     96.73 o 
   4   2  14     3159.79     3249.93     63.97 o 
   6   2  14     6315.87     6301.63    138.56 o 
   1   3  14     1377.39     1420.82     46.83 o 
   3   3  14     1014.28     1038.76     44.35 o 
   5   3  14     1044.03     1155.11     51.56 o 
   7   3  14      417.92      428.98     39.46 o 
   0   4  14     2412.82     2527.31    100.24 o 
   2   4  14     5718.07     5731.72     96.32 o 
   4   4  14     9329.53     9445.38    149.56 o 
   6   4  14     4728.64     4651.89    103.78 o 
   1   5  14     2139.46     2100.77     56.25 o 
   3   5  14     2052.77     2028.31     56.54 o 
   5   5  14      628.93      713.81     41.26 o 
   0   6  14     1593.55     1666.04     82.36 o 
   2   6  14     5323.30     5429.75     95.38 o 
   4   6  14     8687.01     8830.29    146.92 o 
   1   7  14        1.53      -14.10     18.89 o 
   3   7  14       50.94       38.52     22.74 o 
   5   7  14      252.14      227.89     32.54 o 
   0   8  14     3770.41     3897.05    130.25 o 
   2   8  14     6214.83     6265.79    120.47 o 
   4   8  14     5911.05     6207.71    122.41 o 
   1   9  14      746.89      751.43     49.01 o 
   3   9  14      531.94      636.64     59.99 o 
   0  10  14     2793.34     3028.88    119.23 o 
   1   1  15     1672.35     1626.39     46.20 o 
   3   1  15        0.16       -6.05     14.78 o 
   5   1  15      390.52      481.99     40.62 o 
   2   2  15      341.50      305.00     25.98 o 
   4   2  15       36.76       30.89     18.89 o 
   1   3  15      576.73      547.33     35.40 o 
   3   3  15      583.99      596.14     34.14 o 
   5   3  15      394.47      403.34     38.41 o 
   2   4  15      137.07      146.86     23.74 o 
   4   4  15      550.73      605.35     38.91 o 
   1   5  15      308.84      283.31     32.88 o 
   3   5  15     1777.62     1663.99     61.50 o 
   2   6  15      133.32      139.77     37.59 o 
   1   7  15       43.51       37.76     23.62 o 
   0   0  16     5295.03     5361.16    149.88 o 
   2   0  16     4053.75     4295.97    111.61 o 
   1   1  16       55.70       61.24     19.25 o 
   0   2  16     3815.43     3736.06    130.25 o 
   2   2  16     4220.19     4350.77     79.78 o 
   1   3  16       47.11       42.72     24.30 o 
                                                 
